# Supplementary material for: A new stem group echinoid from the Triassic of China leads to a revised macroevolutionary history of echinoids during the end-Permian mass extinction
Source: R Soc Open Sci. 2018 Jan 31;5(1):171548. doi: 10.1098/rsos.171548 (PMC5792935; doi:10.1098/rsos.171548)
Supplement: Supplemental Table S2 [file rsos171548supp2.xlsx]

## Sheet: Sheet1
	Characters of the Test 1. Test shape in plan view (0) Circular/ovate (1)Pentalobate	2. Test Shape in profile (0) Rounded/Subglobular (1) Flattened	3. Interambulacra imbricating over ambulacra (0) yes (1) no	4. Ratio of Test Height to width (0) Higher than wide (1) Wider than High (2) About equal	5. Oral Plating: (0) Imbricate (1) Tessellate (2) Sutured	6. Ambital Plating (0) Imbricate (1) Tessellate (2) Sutured	7. Adapical Plating (0) Imbricate (1) Tessellate (2) Sutured	8. Ambulacra wider than interambulacra on oral surface (0) no (1) yes	Characters of Apical Disk 9. Single or multiple perforations (gonopores) on genital plates (0) Multiple (1) one or two pores on each plate	10. Ocular plates excert or insert: (0) All ocular plates excert (1) All or some ocular plates insert	Characters of the spines 11. Milled ring present or absent (0) Absent (1) Present	12. Spines Smooth/with striations or ornamented (0) Smooth (1) Ornamented	13. Spines hollow or solid: (0) solid (1) hollow	14. Spines widest: (0)At base (1) At shaft	15. Spine length (0) Less than 0.5 of test diameter (1) Greater than 0.5 test diameter	16. Spines with prominent bilateral symmetry (0) no (1) yes	17. Spine morphology varying from adapical to oral end (0) no (1) yes	Characters of the ambulacra 18. Radial Water Vessel internal within ambulacral plates ? (0) yes (1) with perradial flange (2) no flange	19. Ambulacra tightly bound (as in palaechinids) (0) no (1) yes	20. Ambulacral pores in slight, small depression (0) yes (1) no	21. Number of columns of perforated ambulacral plates at ambitus (0) four (1) two (2) greater than four	22. Ambulacral pores on oral surface in deep circular peripodial ring (0) no (1) yes	23. Ambulacra expanding orally below ambitus (0) no (1) yes	24. Ambulacral ribbing (as in Melonechinus): (0) Absent (1) Present	25. All ambulacral plates in half-ambulacrum in contact with perradial suture at ambitus (0) Sparingly one or two plates out of contact with perradial suture (1) No throughout entire ambulacral area (2) Yes	26. Multiple secondary tubercles on ambulacral plates (0) yes (1) no	27. All ambulacral plates in half-ambulacrum in contact with adradial suture orally (0) Yes (1) No (2) A few plates not in contact	28. All ambulacral plates in half-ambulacrum in contact with adradial suture at ambitus (0) no (1) yes (2) A few plates not in contact	29. Perradial ambulacral plates bearing primary tubercles (0) No (1) Yes, alternating	30. Non-perradial ambulacral plates bearing primary tubercles (NA if no non-perradial ambulacral plates) (0) No (1) Yes, on all or most plates	31. Adapical-Adoral differentiation in ambulacral tuberculation (0) No (1) Yes	32. Amulacral plate tubercles perforate (0) no (1) yes throughout test	33. Number of ambulacral columns changing at ambitus (0) yes (1) no	34. Ambulacral plates greatly enlarged from aboral to oral (0) no (1) yes	35. Number of ambulacral columns adorally (0) 2 (1) Greater than 2	36. All ambulacral pores arranged on adambulacral side of plate (0) no (1) yes	37. Ambulacral pore pairs arranged en chevron (0) no (1) yes	38. Seriality of ambulacral pore pairs adapically (0) Quadriserial (1) Biseriall (2)Greater than Quadriserial	39. Seriality of ambulacral pore pairs adorally (0) biserial (1) Quadriserial (2) Greater than Quadriserial	40. Seriality of ambulacral pore pairs at ambitus (0) Quadriserial (1) biserial (2) Greater than Quadriserial	41. Pore pairs arranged diagonally on plate (0) no (1) yes	42. Ambulacral plates fused by tubercle overgrowth (0) no (1) yes	43. Areoles present on ambulacral tubercles? (0) no (1) yes	Characters of the interambulacra 44. Secondary tuberculation (0) present sparsely (1) present densely	45. Scrobicule Present (0)no (1) yes	46. Primary Spines present on adambulacral plates orally (0) yes (1) no	47. Primary Spines present on non adambulacral plates orally (NA if only two columns of plates in interambulacral area) (0) yes (1) no	48. Primary tubercles perforate (NA if no primary tubercles) (0) yes (1) no	49. Primary tubercles crenulate (NA if no primary tubercles) (0) no (1) yes
Archaeocidaris whatleyensis	0	0	0	1	0	0	0	0	?	?	1	1	1	0	1	1	?	1	0	1	1	0	0	0	2	0	0	1	0	?	0	0	1	0	0	1	0	1	0	1	0	0	0	1	1	0	0	0	0
Elliptechinus kiwiaster	0	0	0	0	0	0	0	0	?	?	1	0	0	0	0	0	0	1	0	0	1	0	0	0	2	1	?	1	0	?	0	0	1	0	0	0	0	?	?	0	0	0	1	0	0	1	1	?	?
Pholidechinus brauni	0	0	0	2	0	0	0	0	0	1	0	0	0	0	0	0	0	1	0	0	1	0	0	0	2	0	0	2	0	?	0	1	1	0	0	1	0	1	1	0	0	0	1	1	0	1	1	?	?
Maccoya sphaerica	0	0	1	2	1	1	1	0	0	1	0	0	0	0	0	0	0	2	1	0	1	0	0	1	2	0	0	2	0	?	0	0	1	0	0	1	0	0	0	0	0	0	1	1	0	1	1	?	?
Lovenechinus lacazei	0	0	1	2	1	1	1	0	0	0	0	0	0	0	0	0	0	2	1	0	0	0	0	1	1	0	0	0	0	0	0	0	1	0	1	1	0	0	0	0	0	0	1	1	0	1	1	?	?
Pronechinus anatoliensis	1	1	0	1	0	0	0	1	1	1	0	0	0	0	0	0	?	2	0	0	2	1	1	0	1	0	1	0	1	1	1	0	1	1	1	0	1	2	2	2	1	0	1	1	0	0	1	1	0
Proterocidaris belli	1	1	0	1	0	0	0	1	0	1	0	0	0	0	0	0	0	2	0	0	2	1	1	0	1	?	1	0	1	1	1	0	0	1	1	1	1	2	2	2	1	0	1	1	0	0	1	1	0
Diademopsis ex. gr. heberti	0	0	1	1	2	2	2	0	?	?	?	?	?	?	?	?	?	2	1	1	1	0	0	0	2	0	0	1	1	?	0	1	1	0	0	1	0	1	?	1	0	1	1	1	1	0	?	0	0
Diademopsis serialis	0	0	1	1	2	2	2	0	1	1	1	0	0	0	1	0	0	2	1	1	1	0	0	0	2	0	0	1	1	?	0	1	1	0	0	1	0	1	0	1	0	1	1	1	1	0	?	0	0
Eotiaris keyserlingi	0	0	0	0	2	2	0	0	?	?	1	1	1	0	0	0	0	?	?	?	?	?	0	?	?	?	?	?	?	?	?	?	?	?	?	?	?	?	?	?	?	?	?	1	1	0	?	0	1
Eotiaris guadalupensis	0	0	0	?	2	2	0	0	?	?	1	1	?	1	0	1	1	?	?	?	?	?	0	?	?	?	?	?	?	?	?	?	?	?	?	?	?	?	?	?	?	?	?	1	1	0	?	0	1
Lenticidaris utahensis	0	0	0	1	2	2	0	0	1	1	1	0	1	0	1	0	0	2	0	1	1	0	0	0	2	1	0	1	0	?	0	0	1	0	0	1	0	1	0	1	0	0	0	1	1	0	?	0	1
Yunnanechinus loupingensis	0	?	?	?	?	1	0	?	1	1	0	0	0	0	0	0	0	?	0	?	?	?	?	0	?	?	?	?	?	?	?	0	?	?	?	?	?	?	?	?	1	0	0	0	0	?	?	1	0
Palaeodiscus ferox	0	0	0	?	0	0	0	0	?	?	0	0	0	0	0	0	0	0	0	0	1	0	0	0	2	0	0	1	0	?	0	0	0	0	0	0	0	1	0	1	0	0	0	1	0	1	1	?	?
[truncated: 20 more columns]
