# Supplementary material for: A new stem group echinoid from the Triassic of China leads to a revised macroevolutionary history of echinoids during the end-Permian mass extinction
Source: R Soc Open Sci. 2018 Jan 31;5(1):171548. doi: 10.1098/rsos.171548 (PMC5792935; doi:10.1098/rsos.171548)
Supplement: Supplemental Table S3 [file rsos171548supp3.xlsx]

## Sheet: Sheet1
Genus	Asselian	Sakmarian	Artinskian	Kungurian	Roadian	Wordian	Capitanian	Wuchiapingian	Changhsingian	Induan	Olenekian	Anisian	Ladinian	Carnian	Norian	Rhaetian
Stage Base	298.9	295	290.1	283.5	272.3	268.8	265.1	259.8	254.14	252.17	251.2	247.2	242	237	227	208.5	201.3
Stage Midpoint	296.95	292.55	286.8	277.9	270.55	266.95	262.45	256.97	253.155	251.685	249.2	244.6	239.5	232	217.75	204.9
Stem Group Total	5	2	3	3	3	3	2	2	1	0	0	2	1	1	0	0
Archaeocidaris	1	1	1	1	1	1	0	0	0	0	0	0	0	0	0	0
Pronechinus	1	1	1	1	1	1	1	1	1	0	0	0	0	0	0	0
"Melonechinus"	1	0	0	0	0	0	0	0	0	0	0	0	0	0	0	0
Xenechinus	1	0	0	0	0	0	0	0	0	0	0	0	0	0	0	0
Archaeocidaridae indet. Thompson et al. in press	0	0	1	1	1	1	1	1	0	0	0	0	0	0	0	0
Meekechinus	1	0	0	0	0	0	0	0	0	0	0	0	0	0	0	0
Yunnanechinus	0	0	0	0	0	0	0	0	0	0	0	1	0	0	0	0
Muschelkalk Proterocidarid	0	0	0	0	0	0	0	0	0	0	0	1	0	0	0	0
Putative Proterocidarids	0	0	0	0	0	0	0	0	0	0	0	0	1	1	0	0
Crown Group Total	0	0	0	0	1	1	2	1	1	1	2	3	3	13	8	5
Eotiaris	0	0	0	0	1	1	1	1	1	0	0	0	0	0	0	0
"Eotiaris"	0	0	0	0	0	0	1	0	0	0	0	0	0	0	0	0
Miocidaris	0	0	0	0	0	0	0	0	0	1	1	1	1	1	1	1
Lenticidaris	0	0	0	0	0	0	0	0	0	0	1	0	0	0	0	0
Triadotiaris	0	0	0	0	0	0	0	0	0	0	0	1	1	0	0	0
Triadocidaris	0	0	0	0	0	0	0	0	0	0	0	0	0	1	1	0
Serpianotiaris	0	0	0	0	0	0	0	0	0	0	0	1	1	1	0	0
Triassicidaris	0	0	0	0	0	0	0	0	0	0	0	0	0	1	1	0
Levicidaris	0	0	0	0	0	0	0	0	0	0	0	0	0	1	1	0
Leurocidaris	0	0	0	0	0	0	0	0	0	0	0	0	0	1	0	0
Zardinechinus	0	0	0	0	0	0	0	0	0	0	0	0	0	1	1	0
Zbindenicidaris	0	0	0	0	0	0	0	0	0	0	0	0	0	1	1	1
Mikrocidaris	0	0	0	0	0	0	0	0	0	0	0	0	0	1	0	0
Paurocidaris	0	0	0	0	0	0	0	0	0	0	0	0	0	1	0	0
Megaporocidaris	0	0	0	0	0	0	0	0	0	0	0	0	0	1	0	0
Tiarechinus	0	0	0	0	0	0	0	0	0	0	0	0	0	1	0	0
Parvicidaris	0	0	0	0	0	0	0	0	0	0	0	0	0	1	1	0
Diademopsis	0	0	0	0	0	0	0	0	0	0	0	0	0	0	1	1
Pseudodiadema	0	0	0	0	0	0	0	0	0	0	0	0	0	0	0	1
Hemipedina	0	0	0	0	0	0	0	0	0	0	0	0	0	0	0	1
*Key: Bold numbers represent occurrences from the fossil record, while non-bold numbers are range-through occurrences
