# Supplementary material for: A new stem group echinoid from the Triassic of China leads to a revised macroevolutionary history of echinoids during the end-Permian mass extinction
Source: R Soc Open Sci. 2018 Jan 31;5(1):171548. doi: 10.1098/rsos.171548 (PMC5792935; doi:10.1098/rsos.171548)
Supplement: Supplemental Table S4 [file rsos171548supp4.xlsx]

## Sheet: Sheet1
Taxon	Stage	Taxonomic reference	Notes
Pronechinus
Pronechinus anatoliensis Kier, 1965	Changhsingian	Kier, 1965
Pronechinus cretensis König, 1980	Asselian	König, 1980
Putative proterocidarid from Italy	Carnian	Thuy et al. 2017
Putative proterocidarid from Sichuan province	Carnian	Thuy et al. 2017
Undescribed putative proterocidarid from the Muschelkalk	Anisian	Thuy et al. 2017
Archaeocidaris
Archaeocidaris selwyni	Roadian	Etheridge, 1892
Archaeocidaris sp.	Wordian	Kier, 1958
Archaeocidaridae indet.
Archaeocidaridae indet.	Artinskian to Wuchiapingian	Thompson et al. in press; Charlton et al. 2002; Wanner, 1941	This includes the former Permocidaris forbesiana from the Wuchiapingian of the Salt range of Pakistan and Permocidaris ? Timorensis from the Artinskian of Timor
Xenechinus
Xenechinus parvus	Asselian	Kier, 1958
"Melonechinus"
"Melonechinus" dispar	Asselian	König, 1980
Meekechinus
Meekechinus elegans Jackson, 1912	Asselian	Jackson, 1912
Yunnanechinus
Yunnanechinus luopingensis	Anisian	This paper.
Eotiaris
Eotiaris guadalupensis Thompson, 2015	Roadian-Capitanian	Thompson et al. 2015
Eotiaris keyserlingi	Wuchiapingian	Smith and Hollingworth, 1990
Eotiaris sp.	Changhsingian	Broglio-loriga et al. 1986	The taxon described by Broglio-loriga et al. 1986 as Miocidaris sp. is treated herein as Eotiaris sp.
"Eotiaris"
"Eotiaris" connorsi (Kier, 1965)	Guadelupian	Kier, 1965
Lenticidaris
Lenticidaris utahensis Kier, 1968	Spathian	Kier, 1968; Kier, 1977
Miocidaris	Range to Jurassic		Miocidaris is well known from Jurassic species such as M. dubari from Morocco, thus this taxon ranges from its first occurrences in the Dienerian to the Jurassic
Miocidaris pakistanensis Linck, 1955	Dienerian	Linck, 1955; Kier, 1977
Zbindenicidaris
Zbindenicidaris toucasi (Cotteau, 1875)	Rhaetian	Kier, 1977
Zbindenicidaris jeanneti (Lambert, 1924)	Rhaetian	Kier, 1977
Zbindenicidaris sp.	Carnian	Kier, 1968; Smith, 1990	Described by Clark in Clark and Twitchell (1915) as Cidaris dilleri. Smith (1990), placed this into Paracidaris sp. and Vadet placed Paracidaris within Zbindenicidaris leading to Zbindenicidaris sp.
Dicyclocidaris
Dicyclocidaris denticulata Fell, 1950	Carnian	Fell, 1950	Probably congeneric with Miocidaris, thus not included in tallying of diversity curve
Triadotiaris
Triadotiaris grandaeva	Anisian-Ladinian	Hagdorn, 1995
Serpianotiaris
Serpianotiaris coaeva	Anisian-Ladinian	Hagdorn, 1995
Serpianotiaris subcoronata	Ladinian-Carnian	Kier, 1977; Hagdorn, 1995
Levicidaris
Levicidaris zardinia Kier, 1977	Carnian	Kier, 1977
Levicidaris pfaifferi Kier, 1984	Carnian	Kier, 1984
Levicidaris furlani Kier, 1984	Carnian	Kier, 1984
Levicidaris sp.	Norian	Stanley, 1979	I.D. made by Kier pers. Comm to Stanley
Polycidaris
Polycidaris regularis	Carnian???	Kier, 1977	Kier, 1977 doubts that this is truly from the St. Cassian, instead thinking it is from the Oxfordian. We thus exclude this taxon from our diversity counts
Triadocidaris
Triadocidaris subsimilis (Münster, 1841)	Carnian	Kier, 1977
Triadocidaris venusta (Münster, 1841)	Carnian	Kier, 1977
Triadocidaris giauensis (Zardini, 1973)	Carnian	Kier, 1977
Triadocidaris species A	Carnian	Kier, 1977
Triadocidaris species B	Carnian	Kier, 1977
Triadocidaris persimilis Bather, 1909	Carnian	Bather, 1909
Triadocidaris sp.	Norian	Stanley, 1979	I.D. made by Kier pers. Comm to Stanley
Mikrocidaris
Mikrocidaris pentagona (Münster, 1841)	Carnian	Kier, 1977
Triassicidaris
Triassicidaris peruviensis	Carnian-Norian	Smith, 1994; Zonneveld et al. 2015
Triassicidaris sp.	Norian	Zonneveld et al. 2015
Triassicidaris ampezzana	Carnian	Smith, 1994
Paurocidaris
Paurocidaris rinbianchi (Zardini, 1973)	Carnian	Kier, 1977
Leurocidaris
Leurocidaris montanaro (Zardini, 1973)	Carnian	Kier, 1977
Megaporocidaris
Megaporocidaris mariana Kier, 1977	Carnian	Kier, 1977
Tiarechinus
Tiarechinus princeps Neumayr, 1881	Carnian	Kier, 1977
Parvicidaris
Parvicidaris sp.	Carnian	Zonneveld et al. 2015
Parvicidaris microapicalis Smith, 1994	age uncertain, but probably late Triassic	Smith, 1994
Parvicidaris sp.	Norian	Kier pers comm. In Smith, 1994; Stanley, 1989
Zardinechinus
Zardinechinus guilinii Kier, 1984	Carnian	Kier, 1984
Zardinechinus suessii (Laube, 1865)	Carnian	Kier, 1977
Zardinechinus lancedelli (Zardini, 1973)	Carnian	Kier, 1977
Zardinechinus stanleyi Smith, 1994	Norian	Smith, 1994
Zardinechinus regularis Smith, 1994	Norian	Smith, 1994
Zardinechinus pulchellus Smith, 1994	Norian	Smith, 1994
Zardinechinus sp.	Norian	Stanley, 1979	I.D. made by Kier pers. Comm to Stanley
Vinchuscanchaia
Vinchuscanchaia kieri Smith, 1994	"possibly late Sinemurian, early Jurassic, but more probably late Triassic"	Smith, 1994	Not included in diversity counts because of uncertainty in stratigraphic range
Diademopsis
Diademopsis ex. gr. heberti	Norian	Smith, 1994
?Diademopsis sp. indet.	late Triassic or early Jurassic	Smith, 1994
Diademopsis? Desori (Stoppani, 1860-1865)	Rhaetian	Kier, 1977	The only known specimens of this taxon are lost (Kier, 1977) thus its taxonomic verification is not possible and it is thus not included in counts of diversity
Pseudodiadema
Pseudodiadema silbinese Stefanini	Rhaetian	Kier, 1977
Hemipedina
Hemipedina? Incipiens Bather, 1909	Carnian	Bather, 1909; Kier, 1975	Generic and higher level taxonomic placement indeterminate, thus not included in diversity counts
Hemipedina hudsoni Kier, 1977	Rhaetian	Kier, 1977	Stratigraphic age of Sumra formation, from whence this was collected, has changed from Norian to Rhaetian, thus is no longer norian
*Notes. We ignored fragmentary specimens published by Zonneveld (2001), Zonneveld et al. 2007 and Stiller (2001, 2002) because their taxonomic affinities have not yet been properly sorted. We also excluded taxa based solely on disarticulated spines, and in most cases disarticulated plates.
